# Supplementary material for: Genomic Landscape of Vinflunine Response in Metastatic Urothelial Cancer
Source: Cancers (Basel). 2022 Jan 13;14(2):378. doi: 10.3390/cancers14020378 (PMC8773703; doi:10.3390/cancers14020378)
Supplement: Supplementary file 1 [file cancers-14-00378-s001.zip]

Archive with 1 entries (1 files):
- cancers-1510799-supplementary.pdf
